# Supplementary material for: Epigenetic-based differentiation therapy for Acute Myeloid Leukemia
Source: Nat Commun. 2024 Jul 2;15:5570. doi: 10.1038/s41467-024-49784-y (PMC11219871; doi:10.1038/s41467-024-49784-y)
Supplement: Supplementary file 4 — Supplementary Data 1-3 [file 41467_2024_49784_MOESM4_ESM.xlsx]

## Sheet: Supplementary Data 1
Supplementary Data 1: Information about the epigenetic small molecules used in the initial dual differentiation-apoptosis assay screening in HL-60 cell line.
Compound	Structure	Annexin V + (%)	CD11b+ (%)	HL-60 GI50 (M)	Classification	HDAC1 IC50 (M)	HDAC6 IC50 (M)	G9a IC50 (M)	DNMT1 IC50 (M)	PDE5 IC50 (M)
CM-272		1.512	0.935	2.9e-06	G9a-DNMT	>2.00E-005	>2.00E-005	6.34e-09	3.19e-07	N.D.
CM-316		0.31	0.655	>1.00E-005	G9a-DNMT-HDAC	1.74e-08	1.18e-07	3.4e-08	2.04e-06	N.D.
CM-317		0.35	0	>1.00E-005	G9a-DNMT-HDAC	7.36e-09	3.5e-07	4.32e-09	5.55e-07	N.D.
CM-318		0.66	42.985	4.5e-06	PDE5-HDAC	6.61e-08	3.73e-07	>1.00E-005	>1.00E-005	1.031e-08
CM-426		0.34	59.59	>5,00E-006	PDE5-HDAC	6.31e-08	1.25e-06	>1.00E-005	>1.00E-005	7.765e-09
CM-436		0.25	3.22667	>1.00E-005	PDE5-HDAC	3.46e-07	5.67e-08	N.D.	N.D.	2.205e-08
CM-444		0.56	79.345	1.09e-06	HDAC-DNMT	6.55e-09	3.59e-07	>1.00E-005	2.16e-06	N.D.
CM-469		0.29	0.735	>1.00E-005	PDE5-HDAC	1.88e-06	3.95e-07	>1.00E-005	>1.00E-005	5.76e-08
CM-512		0.22	1.495	>1.00E-005	PDE5-HDAC	>2.00E-005	>2.00E-005	>1.00E-005	>1.00E-005	1.254e-07
CM-579		0	0	>1.00E-005	G9a-DNMT	>2.00E-005	>2.00E-005	1.62e-08	4.5e-08	N.D.
CM-1021		0.145	5.3	>1.00E-005	G9a-DNMT	N.D.	N.D.	2.87e-06	1.87e-06	N.D.
CM-1221		0.124	10.055	>1.00E-005	G9a-DNMT	N.D.	N.D.	9.35e-07	1.32e-06	N.D.
CM-1567		0.165	26.24	3.84e-06	G9a-DNMT-HDAC	3e-09	1.52e-07	2.69e-07	1.16e-06	N.D.
CM-1702		0.33	2.59	3.86e-06	DNMT-HDAC	6.3e-08	3.43e-07	>1.00E-005	7.14e-06	N.D.
CM-1704		0.34	35.18	>1.00E-005	DNMT-HDAC	3.84e-08	4.09e-08	>1.00E-005	2.85e-06	N.D.
CM-1707		6.74	11.55	3.95e-06	DNMT-HDAC	3.3e-07	8.37e-08	>1.00E-005	2.67e-07	N.D.
CM-1709		1.71	5.43	>1.00E-005	G9-DNMT-HDAC	9.28e-09	1.07e-08	4.71e-07	7.95e-07	N.D.
CM-1710		0.37	0.67	5.24e-06	DNMT-HDAC	3.03e-07	6.62e-08	>1.00E-005	3.23e-07	N.D.
CM-1715		2.665	9.795	>1.00E-005	G9-DNMT-HDAC	2.25e-08	3.39e-08	5.48e-08	5.31e-07	N.D.
CM-1727		0.23	2.36	>5.00E-006	G9-DNMT-HDAC	7.83e-08	6.68e-08	2.69e-07	4.17e-07	N.D.
CM-1728		1.465	9.715	>1.00E-005	G9-DNMT-HDAC	5.24e-07	5.27e-08	4.64e-08	1.67e-07	N.D.
CM-1729		0.5	0	>5.00E-006	G9-DNMT-HDAC	4.15e-07	1.33e-07	2.46e-08	6.91e-07	N.D.
CM-1741		0.201	3.4	9.904e-06	G9-DNMT-HDAC	1.47e-07	3.91e-08	4.72e-08	3.18e-07	N.D.
CM-1757		0	2.08	>1.00E-005	DNMT-HDAC	4.53e-07	2.58e-06	>1.00E-005	5.4e-07	N.D.
CM-1758		0.19	63.6383	1.19e-06	DNMT-HDAC	4.32e-09	1.96e-07	>1.00E-005	2.26e-05	N.D.
CM-1760		0.75	48.26	5.508e-06	DNMT-HDAC	2.1e-09	1.11e-07	>1.00E-005	>1.00E-005	N.D.
CM-1761		0.082	49.8	3.655e-06	DNMT-HDAC	3.13e-09	2.3e-07	>1.00E-005	1.41e-05	N.D.
CM-1772		0.245	11.07	>1.00E-005	DNMT-HDAC	3.96e-07	2.89e-06	>1.00E-005	2.66e-06	N.D.
CM-1773		0.21	6.9	7.832e-06	DNMT-HDAC	>4.00E-006	>2.00E-005	>1.00E-005	4.18e-06	N.D.
CM-1783		0.147	41.36	6.012e-06	DNMT-HDAC	2.24e-08	2.39e-07	>1.00E-005	1.68e-06	N.D.
CM-1790		0.269	2.1	>1.00E-005	G9-DNMT-HDAC	6.33e-09	3.51e-07	1.99e-06	1.14e-06	N.D.
CM-1795		0.354	4.21	>1.00E-005	DNMT-HDAC	2.84e-09	2.53e-07	7.16e-06	>1.00E-005	N.D.
CM-1796		0.21	3.2	>1.00E-005	DNMT-HDAC	8.72e-08	2.04e-07	>1.00E-005	>1.00E-005	N.D.
CM-1821		0.184	25.8	>1.00E-005	DNMT-HDAC	1.44e-07	4.65e-07	>1.00E-005	8.41e-06	N.D.
CM-1835		0.51	45.8	6.326e-06	DNMT-HDAC	6.95e-09	5.06e-07	>1.00E-005	>1.00E-005	N.D.
CM-1852		0.06	55.1	2.108e-06	DNMT-HDAC	1.7e-08	1.09e-06	>1.00E-005	>1.00E-005	N.D.

## Sheet: Supplementary Data 2
Supplementary Data 2: Percentage of inhibition of compounds CM-444 and CM-1758 at 10µm against a panel of 95 epigenetic targets. IC50 values are indicated when the percentage of inhibition is higher than 50%. HDM= Histone Demethylase; HAT= Histone Acetyltransferase; HMT= Histone Methyltransferase; BRD= Bromodomains; DNMT= DNA Methyltransferase; HDAC= Histone Deacetylase
TARGET	FAMILY	CM-444	CM-1758
JMJD2A	HDM	21	20
JMJD2B	HDM	1	10
JMJD2C	HDM	4	9
JMJD2D	HDM	5	0
JMJD2E	HDM	5	1
JMJD3	HDM	21	20
JMJD1A	HDM	3	12
LSD1	HDM	16	20
Jarid1A	HDM	16	47
Jarid1B	HDM	5	29
Jarid1C	HDM	2	26
FBXL10	HDM	58 (IC50 = 6.7 µM)	34
FBXL11	HDM	33	2
JHDM1D	HDM	4	37
JMJD1B	HDM	6	11
PHF8	HDM	6	12
LSD2	HDM	21	22
UTX	HDM	95 (IC50 = 1.5 µM)	91 (IC50 = 2.2 µM)
GCN5	HAT	31	12
P300	HAT	10	0
G9a	HMT	0 (IC50> 10000 nM)	9 (IC50> 10000 nM)
GLP	HMT	0	7
MLL1	HMT	0	1
SET7/9	HMT	0	19
SUV39H1	HMT	1	1
SUV39H2	HMT	0	1
PRMT1	HMT	0	0
PRMT3	HMT	0	0
PRMT4	HMT	0	0
PRMT5	HMT	0	7
PRMT6	HMT	0	0
PRMT8	HMT	0	0
PRMT9	HMT	76 (IC50 = 19.2µM)	52 (IC50 =22.7µM)
NSD1	HMT	14	10
NSD2	HMT	35	16
EZH1	HMT	9	0
EZH2	HMT	0	0
SETDB1	HMT	0	3
SETD2	HMT	0	11
SET8	HMT	4	9
SUV4-20H1	HMT	2	1
SMYD2	HMT	9	16
SMYD3	HMT	35	21
DOT1L	HMT	0	0
EZH2 (A677G)	HMT	0	5
EZH2 (A738T)	HMT	5	5
EZH2 (Y641S)	HMT	4	24
EZH2 (P132S)	HMT	0	0
EZH2 (Y641C)	HMT	4	0
EZH2 (Y641F)	HMT	0	1
EZH2 (Y641H)	HMT	0	0
EZH2 (Y641N)	HMT	2	0
ATAD2B	BRD	0	13
ATAD2A	BRD	0	0
BRD1	BRD	0	3
BRD9	BRD	69 (IC50 = 13 µM)	75 (IC50 = 36 µM)
BPTF/FALZ	BRD	0	0
CeCR2	BRD	0	72 (IC50 = 930 nM)
BRPF3	BRD	0	40
BRD3 (BD1+BD2)	BRD	43	29
BAZ2B	BRD	0	0
WDR9	BRD	51 (IC50> 50 µM)	35
TAF1 (BD2)	BRD	0	0
TAF1L (BD2)	BRD	0	0
TAF1L (BD1+BD2)	BRD	0	0
BRD2 (BD1)	BRD	71 (IC50=30.8µM)	25
BRD2 (BD2)	BRD	0	34
BRD2 (BD1+BD2)	BRD	21	29
BRD3 (BD1)	BRD	20	60 (IC50> 50 µM)
BRD3 (BD2)	BRD	0	0
BRD4 (BD1)	BRD	6	0
BRD4 (BD2)	BRD	0	0
BRD4 (BD1+BD2)	BRD	41	50
BRDT (BD1)	BRD	44	23
BRDT (BD1+BD2)	BRD	38	17
CREBBP	BRD	0	6
SMARCA2A	BRD	0	0
SMARCA4/BRG1	BRD	0	18
DNMT1	DNMT	96 (IC50 = 2160 nM)	66(IC50 = 22600 nM)
DNMT3A/3L	DNMT	92 (IC50 = 1800 nM)	44
DNMT3B/3L	DNMT	68 (IC50 = 2300 nM)	20
HDAC1	HDAC	IC50 = 6.55 nM	IC50 = 4.3 nM
HDAC2	HDAC	IC50 = 51 nM	IC50 = 31 nM
HDAC3	HDAC	IC50 = 18 nM	IC50 = 14 nM
HDAC4	HDAC	96 (IC50 = 62 nM)	97 (IC50 = 130 nM)
HDAC5	HDAC	97 (IC50 = 59 nM)	98 (IC50 = 270nM)
HDAC6	HDAC	IC50 = 531 nM	IC50 = 257 nM
HDAC7	HDAC	89 (IC50 = 120 nM)	89 (IC50 = 120 nM)
HDAC8	HDAC	100 (IC50= 83 nM)	100 (IC50 = 200 nM)
HDAC9	HDAC	98 (IC50 = 90 nM)	97(IC50 = 92 nM)
HDAC10	HDAC	96 (IC50 = 15 nM)	98 (IC50 = 29 nM)
HDAC11	HDAC	567.5 ± 133.05 nM	599.8 ± 133.90 nM
SIRT1	HDAC	13	1
SIRT2	HDAC	14	0
SIRT3	HDAC	0	9
SIRT5	HDAC	7	2
SIRT6	HDAC	15	4

## Sheet: Supplementary Data 3
Supplementary Data 3: Mutations and GI50 data of AML cell lines.
Cell line	FAB	Cytogenetics	Mutations	GI50 CM-444 (µM)	GI50 CM-1758 (µM)	GI50 ATRA (µM)
GF-D8	M1	hyperdiploid karyotype; 49(45-51)<2n>XY, +8, +13, +21, +mar, der(5)t(5;15)(q11;q25), der(7)t(7;15)(q31;q24), ?inv(7)(q31.3q35)x2, der(8)ins(8;11)(q24;q23q24)dup(8)(q23q24)dup(11)(q22q23), der(11)t(8;11)(q24;q23)dup(8)(q23q24)dup(11)(q22q23), der(11;17)(q10;q10), add(12)(p13), der(14)t(5;14)(q32;q24)	ND	5023	>10	>10
KASUMI-1	M2	hypodiploid karyotype - 45<2n>X, -Y, -9, -13, -16, +3mar, t(8;21)(q22;q22), der(9)t(9;?)(p22;?), der(15)t(?9;15)((?q11;?p11) t(8:21)(q22;q22)	RAD21, KMT2A,ASXL1, KIT, TP53	0.6682	0.5784	>10
HL-60	M2	82-88<4n>XX, -X, -X, -8, -8, -16, -17, -17, +18, +22, +2mar, ins(1;8)(p?31;q24hsr)x2, der(5)t(5;17)(q11;q11)x2, add(6)(q27)x2, der(9)del(9)(p13)t(9;14)(q?22;q?22)x2, der(14)t(9;14)(q?22;q?22)x2, der(16)t(16;17)(q22;q22)x1-2, add(18)(q21)	NRAS, CDKN2A	1087	1189	>10
NB-4	M3	hypertriploid karyotype with 3% polyploidy - 78(71-81)<3n>XX, -X, +2, +6, +7, +7, +11, +12, +13, +14, +17, -19, +20, +4mar, der(8)t(8;?)(q24;?), der(11)t(11;?)(?->::11p15->11q22.1::11q13->22.1:), der(12)t(12;?)(p11;?), 14p+, t(15;17)(q22;q11-12.1), der(19)t(10;19)(q21.1;p13.3)x2	KRAS, TP53	0.6685	0.857	>10
OCI-AML2	M4	hyperdiploid karyotype with 3.8% polyploidy - 48(43-49)<2n>XY, +6, +8, der(1)inv(1)(p36q31)t(1;6) (q13;p12), der(2)t(2;17)(p23;q24.1)del(2)(q14.2q36), der(3)t(1;3)(p36;p25), ins(3;2)(q21;q14.2q36), t(5;8)(q11.2;q24), der(6)t(1;6)(q31;p12)t(3;6) (q26;q24), inv(12)(p13.3q13.2), t(13;14)(q32/33;q24.2), der(17)t(2;17)(p23;q24.1)	ND	0.6405	0.7735	>10
OCI-AML3	M4	hyperdiploid karyotype - 48(45-50)<2n>X/XY, +1, +5, +8, der(1)t(1;18)(p11;q11), i(5p), del(13)(q13q21), dup(17)(q21q25)	ND	>10	>10	>10
ML-2	M4	92(84-94)<4n>XX, -Y, -Y, -7, -9, -10, -10, +11, +12, +12, +13, +13, -15, -16, -17, -17, +18, +18, -20, -20, +4mar, der(1)t(1;?)(p21;?)x2, del(6)(q23)x2, der(6)t(6;11)(q27;?q23)x2, ?der(11)t(6;11)(q27;?q23)/del(11)(q23)x2, der(11)t(11;?)(?->11p11->11q23:)x2, der(11)t(11;?)(q11-13;?), dup(13)(q32->qter)x2, der(18)t(5;?;18)(q21;?;q11)x2	NOTCH1	1032	0.8435	>10
MV4-11	M5	hyperdiploid karyotype - 48(46-48)<2n>XY, +8, +18, +19, -21, t(4;11)(q21;q23)	TP53, FLT3	0.6214	0.2918	>10
MOLM-13	M5	hyperdiploid karyotype with 4% polyploidy - 51(48-52)<2n>XY, +8, +8, +8, +13, del(8)(p1?p2?), ins(11;9)(q23;p22p23)	CBL, FLT3	1125	0.5576	>10
THP-1	M5	near-tetraploid karyotype - 94(88-96)<4n>XY/XXY, -Y, +1, +3, +6, +6, -8, -13, -19, -22, -22, +2mar, add(1)(p11), del(1)(q42.2), i(2q), del(6)(p21)x2-4, i(7p), der(9)t(9;11)(p22;q23)i(9)(p10)x2, der(11)t(9;11)(p22;q23)x2, add(12)(q24)x1-2, der(13)t(8;13)(p11;p12), add(?18)(q21)	ND	>10	>10	>10
MONO-MAC-6	M5	flat-moded hypotetraploid karyotype with near-diploid (8%) and polyploid (17%) sidelines - 84-90<4n>XX/XXX, -Y, +6, +7, -12, -13, -13, -16, -16, +2mar, t(9;11)(p22;q23)x2, add(10)(p11)x2, add(12)(q21), del(13)(q13q14)der(13)t(13;14)(p11;q12)x2, der(17)t(13;17)(q21;p11)x2	ND	0.47	0.617	>10
HEL	M6	hypotriploid karyotype with 2.3% polyploidy - 63(60-64)<3n>XYY, -2, -9, -10, -10, -11, -14, -16, -16, -17, -19, +20, +21, +2mar, del(2)(q32), t(3;6)(p13;q16), der(5)t(5;17)(q10;q10), der(6)t(1;6)(p13;p21), der(7)add(7)(p14;q32), add(8)(p21), der(9)t(9;?)(?;11)(p24;?)(?;q13), del(11)(q13), add(15)(p11), del(20)(q13), r(20)(p11q11), dup(21)(q11q22.3-qter), psu dic(22;9)t(9;?)(?;22)(p24;?)(?;p11-13)	JAK2, TP53	1215	1521	>10
TF-1	M6	highly rearranged hyperdiploid karyotype with 12% polyploidy - 52-57<2n>XY/XXY, +3, +5, +6, -8, +12, +15, +19, +19, +20, +20, +3mar, der(1)?dup(1)(p21p31)t(1;8)(p36;q11), t(2;12)(q32;q14), t(3;12)(p13-14;p12-13), add(3)(q21), add(5)(q11-13), der(8)t(1;8)(p36;q11), der(12)t(3;12)(p13-14;p12-13)t(1;12)q31-32;q24), add(14)(p12), iso(17)(q10)add(17)(q21), add(19)(q13), trp(19)(q12;q13.3), der(21)t(19…	ND	3541	2745	>10
UT-7	M7	flat-moded hypotetraploid karyotype - 72-88<4n>XXYY, +1, -8, -9, -9, -9, -11, -11, -12, -13, -13, -14, -18, -21, -22, +6mar, del(1)(q42)x2, t(2;4)(p16-23;q27-31)x1-2, der(2)t(2;5)(p16-23;q12-14)x1-2, add(5)(q11), del(5)(q13), der(6;13)(p10;q10), i(7q)x1-2, add(8)(q24)x1-3, del(9)(q22), add(12)(p12-13), der(13)t(13;13)(p11;q14), add(14)(p11), add(15)(p11), add(16)(p1?), add(17)(p11), add(19)(p13)x…	ND	0.9696	3767	>10
M-07e	M7	- 46(45-46)<2n>XX, t(11;21)(p11;p13), add(13)(p13), add(22)(p13)	ND	1240	1498	>10
