# Supplementary material for: Epigenetic-based differentiation therapy for Acute Myeloid Leukemia
Source: Nat Commun. 2024 Jul 2;15:5570. doi: 10.1038/s41467-024-49784-y (PMC11219871; doi:10.1038/s41467-024-49784-y)
Supplement: Supplementary file 6 — Source Data [file 41467_2024_49784_MOESM6_ESM.xlsx]

## Sheet: Figure 1
Source Data for Figure 1A: annexin V and CD11b data for epigenetic small-molecules.
		Annexin V (%)			CD11b (%)
	Compound	Replicate 1	Replicate 2	Replicate 3	Replicate 1	Replicate 2	Replicate 3
	Sildenafil	0.22	0.14	0.18	0	4.74	4.47
	Panobinostat	20.3	24.9	22	12.07	18.6	12.38
	CM-272	1.02	1.64	1.876	1.5	0.87	0.435
	CM-316	0.39	0.24	0.3	1.31	0	0.655
	CM-317	0.4	0.29	0.36	0	0	0
	CM-318	0.57	0.69	0.72	43.93	42.04	42.985
	CM-426	0.24	0.4	0.38	52.66	52.21	73.9
	CM-436	0.18	0.27	0.3	0	6.17	3.51
	CM-444	0.75	0.49	0.44	86.24	75.15	76.645
	CM-469	0.37	0.28	0.22	0	0.735	1.47
	CM-512	0.24	0.19	0.23	0	1.495	2.99
	CM-579	0	0	0	0	0	0
	Decitabine	4.1	3.17	2.48	7.5	9.9	9.03
	CM-1021	0.08	0.23	0.125	3.1	1.5	11.3
	A-366	1.45	1.05	1.1	9.7	5.4	4.85
	CM-1221	0.09	0.154	0.128	12.8	7.31	10.055
	CM-1567	0.154	0.26	0.081	35.03	17.45	26.24
	CM-1702	0.36	0.24	0.39	1.13	4.05	2.59
	CM-1704	0.29	0.33	0.4	42.54	30.3	32.7
	CM-1707	6.5	6.89	6.83	7.1	15.2	12.35
	CM-1709	1.5	2.65	0.98	2.32	8.54	5.43
	CM-1710	0.24	0.68	0.19	1.26	0.08	0.67
	CM-1715	2.35	4.01	1.635	7.28	12.31	9.795
	CM-1727	0.01	0.24	0.44	0	4.72	2.36
	CM-1728	1.36	1.98	1.055	8.64	10.79	9.715
	CM-1729	0.45	0.32	0.73	0	0	0
	CM-1741	0.1	0.3	0.203	7.6	1.5	1.1
	CM-1757	0.001	0	-0.001	0	4.16	2.08
	CM-1758	0.26	0.17	0.14	55.36	68.41	67.145
	CM-1760	0.52	1.02	0.71	40.3	35.9	68.58
	CM-1761	0.01	0.1	0.136	53.1	41.8	54.5
	CM-1772	0.35	0.15	0.235	2.5	12.7	18.01
	CM-1773	0.39	0.15	0.09	1.5	7.9	11.3
	CM-1783	0.05	0.1	0.291	37	49.2	37.88
	CM-1790	0.37	0.25	0.187	0.2	5.44	0.66
	CM-1795	0.45	0.23	0.382	3.4	1.8	7.43
	CM-1796	0.13	0.29	0.21	1.02	7.6	0.98
	CM-1821	0.3	0.2	0.052	29.6	14.78	33.02
	CM-1835	0.64	0.12	0.77	53.6	40.8	43
	CM-1852	0	0	0.18	56.3	49.2	59.8
	ATRA	0.34	0.98	0.975	10.12	15.48	12.56
Source Data for Figure 1B: Percentage of inhibition of compounds CM-444 and CM-1758 at 10µM against a panel of 95 epigenetic targets.
		% of inhibition
	Target	CM-444	CM-1758
	JMJD2A	21	20
	JMJD2B	1	10
	JMJD2C	4	9
	JMJD2D	5	0
	JMJD2E	5	1
	JMJD3	21	20
	JMJD1A	3	12
	LSD1	16	20
	Jarid1A	16	47
	Jarid1B	5	29
	Jarid1C	2	26
	FBXL10	58	34
	FBXL11	33	2
	JHDM1D	4	37
	JMJD1B	6	11
	PHF8	6	12
	LSD2	21	22
	UTX	95	91
	GCN5	31	12
	P300	10	0
	G9a	0	9
	GLP	0	7
	MLL1	0	1
	SET7/9	0	19
	SUV39H1	1	1
	SUV39H2	0	1
	PRMT1	0	0
	PRMT3	0	0
	PRMT4	0	0
	PRMT5	0	7
	PRMT6	0	0
	PRMT8	0	0
	PRMT9	76	52
	NSD1	14	10
	NSD2	35	16
	EZH1	9	0
	EZH2	0	0
	SETDB1	0	3
	SETD2	0	11
	SET8	4	9
	SUV4-20H1	2	1
	SMYD2	9	16
	SMYD3	35	21
	DOT1L	0	0
	EZH2 (A677G)	0	5
	EZH2 (A738T)	5	5
	EZH2 (Y641S)	4	24
	EZH2 (P132S)	0	0
	EZH2 (Y641C)	4	0
	EZH2 (Y641F)	0	1
	EZH2 (Y641H)	0	0
	EZH2 (Y641N)	2	0
	ATAD2B	0	13
	ATAD2A	0	0
	BRD1	0	3
	BRD9	69	75
	BPTF/FALZ	0	0
	CeCR2	0	72
	BRPF3	0	40
	BRD3 (BD1+BD2)	43	29
	BAZ2B	0	0
	WDR9	51	35
	TAF1 (BD2)	0	0
	TAF1L (BD2)	0	0
	TAF1L (BD1+BD2)	0	0
	BRD2 (BD1)	71	25
	BRD2 (BD2)	0	34
	BRD2 (BD1+BD2)	21	29
	BRD3 (BD1)	20	60
	BRD3 (BD2)	0	0
	BRD4 (BD1)	6	0
	BRD4 (BD2)	0	0
	BRD4 (BD1+BD2)	41	50
	BRDT (BD1)	44	23
	BRDT (BD1+BD2)	38	17
	CREBBP	0	6
	SMARCA2A	0	0
	SMARCA4/BRG1	0	18
	DNMT1	96	66
	DNMT3A/3L	92	44
	DNMT3B/3L	68	20
	HDAC1	90	90
	HDAC2	90	90
	HDAC3	90	90
	HDAC4	96	97
	HDAC5	97	98
	HDAC6	90	90
	HDAC7	89	89
	HDAC8	100	100
	HDAC9	98	97
	HDAC10	96	98
	HDAC11	90	90
	SIRT1	13	1
	SIRT2	14	0
	SIRT3	0	9
	SIRT5	7	2
	SIRT6	15	4
Uncropped blots for Figure 1D: western blot of Acetyl-H3 and H3K27me3 levels after treatment of HL-60 cell line with CM-444 or CM-1758 for 48 hours.
Source Data for Figure 1E: pyrosequencing of LINE-1 after treatment of HL-60 cell line with CM-444 or CM-1758 for 48 hours.
	HL-60	LINE-1 methylation (%)
		CG Position 1		CG Position 2		CG Position 3		CG Position 4		CG Position 5
		Replicate 1	Replicate 2	Replicate 1	Replicate 2	Replicate 1	Replicate 2	Replicate 1	Replicate 2	Replicate 1	Replicate 2
	Control	98	94	86	80	94	90	97	93	69	79
	CM-444	96	98	84	82	100	100	100	100	72	74
	CM-1758	100	100	86	82	100	100	100	100	79	83
	Methylated control	100	100	76	74	75	79	89	93	60	64
Uncropped blots for Figure 1F: Dot blot of 5-methylcytosine after treatment of HL-60 cell line with CM-444 or CM-1758.

## Sheet: Figure 2
Source Data for Figure 2A: CD11b level after CM-444, CM-1758 or ATRA treatment of 15 AML cell lines belonging to different subtypes.
		CD11b (%)
		Control			CM-444			CM-1758			ATRA
	Cell line	Replicate 1	Replicate 2	Replicate 3	Replicate 1	Replicate 2	Replicate 3	Replicate 1	Replicate 2	Replicate 3	Replicate 1	Replicate 2	Replicate 3
	GF-D8	10.5	7.8	9	26.5	25.8	22.1	20	28.6	27.3	5.2	12.5	12.9
	KASUMI-1	1.5	2.4	5.4	16.9	10.58	19.62	19.4	12.5	24.2	1.2	9.5	4.6
	HL-60	6.8	7.5	7.3	88.25	85.65	87.97	89.6	92.1	81.73	10.3	15.8	12.06
	NB4	0.25	1.5	2.63	46.5	38.25	33.93	48.2	36.4	41.82	89.2	76.4	74.85
	OCI-AML-2	4.2	6.8	1.48	21.1	24.6	20.48	39.3	37.1	39.01	15.2	20.2	14.1
	OCI-AML-3	15.4	10.4	4.8	36.4	23.4	30.8	49.5	45.2	51.4	19.3	12.4	11.8
	ML-2	0.2	0.5	0.62	86.3	76.9	74.73	67.6	52.5	53.45	5.2	4.2	6.05
	MV4-11	6.7	5.8	6.85	41.7	49.8	50.37	40.4	45.7	38.46	9.6	4.7	11.86
	MOLM-13	19.25	23.9	20.27	73.8	63.25	68.36	69.2	63	70.54	26.9	23.1	27.34
	MONOMAC-6	9.8	12.7	8.7	69.4	75.8	60.6	69.1	60.1	61.3	10.8	15.4	11.3
	THP-1	35.4	39.47	43.63	99.1	93.5	92.1	96.2	93.2	90.5	48.6	40.2	38.7
	HEL	0.5	2.4	0.4	12.7	10.5	8.21	10.2	20.4	14.82	1.5	0.9	3.54
	TF-1	25.4	29.1	25.9	85.3	79.1	71.7	76.2	72.3	72.3	36.7	30.4	33.4
	UT7	3.6	8.9	8.2	16.8	20.4	21	25.6	23.1	21.8	5.9	6.4	10.05
	MO7e	2.5	1.8	6.11	5.2	11.2	10.87	15.8	12.9	17.02	0.25	2.3	4.5
Source Data for Figure 2B: CD11b and annexin-V were measured by flow cytometry at 2, 4, 6, and 8 days after treating HL-60 and ML-2 cell lines daily with CM-444 or CM-1758.
	HL-60	CD11b (%)							ML-2	CD11b (%)
		CM-444			CM-1758					CM-444			CM-1758
	Time (days)	Replicate 1	Replicate 2	Replicate 3	Replicate 1	Replicate 2	Replicate 3		Time (days)	Replicate 1	Replicate 2	Replicate 3	Replicate 1	Replicate 2	Replicate 3
	0	13.33	12.5	10.8	13.33	12.5	10.8		0	9.3	9.32	7.24	9.3	9.32	7.24
	2	79.45	76.2	73.9	74.44	64.2	68.7		2	24.52	30.8	32.5	46.98	27.2	35.8
	4	95.2	93.5	90.4	86.57	79.2	77.3		4	47.58	64.3	58.4	56.51	40.8	55.87
	6	93	97.3	95.8	94.42	89.2	90.5		6	89.87	81.3	87.3	77.98	70	78.6
	8	98.61	98.5	97.1	96	92.9	94.7		8	92.1	91.7	93.4	88.06	83.2	89.7
	HL-60	Annexin-V (%)							ML-2	Annexin-V (%)
		CM-444			CM-1758					CM-444			CM-1758
	Time (days)	Replicate 1	Replicate 2	Replicate 3	Replicate 1	Replicate 2	Replicate 3		Time (days)	Replicate 1	Replicate 2	Replicate 3	Replicate 1	Replicate 2	Replicate 3
	0	0	4.96	3.21	0	4.96	3.21		0	0	1.81	2.3	0	1.81	2.3
	2	6.83	2.49	5.41	5.66	3.51	4.98		2	0	8.27	5.87	0	5.74	8.47
	4	0	2.98	3.14	0	4.07	5.87		4	7.16	8.18	7.5	10.26	4.49	5.25
	6	9.4	2.53	5.87	5.76	2.68	3.98		6	12.1	4.47	9.8	4.87	1.99	9.87
	8	0	4.09	6.81	0	5.21	6.98		8	10.64	10.25	11.25	5.37	6.87	10.45
Source Data for Figure 2C: CD11b levels in eight primary AML patient samples after CM-444, CM-1758 or ATRA treatment.
		CD11b (%)
	Sample	Control	CM-444	CM-1758	ATRA
	1	23.3	46.62	43.21	26.1
	2	13.77	31.74	30.14	17.45
	3	9.02	20.47	23.69	10.26
	4	15.88	39.54	38.45	25.36
	5	10.63	32.14	30.14	15.2
	6	12.87	38.57	35.24	16.3
	7	25.4	49.19	35.47	29.3
	8	10.23	23.69	25.49	13.25
Source Data for Figure 2E: q-PCR of MYC, CDKN2A (p16), and CDKN1A (p21).
	HL-60	log10 (2-ΔΔCt)
		CM-444			CM-1758
	Gene	Replicate 1	Replicate 2	Replicate 3	Replicate 1	Replicate 2	Replicate 3
	MYC	-0.589253	-0.482559	-0.451039	-0.83125	-0.62548	-0.659696
	CDKN2A	0.312528	0.382216	0.404708	0.493255	0.57265	0.584943
	CDKN1A	1.98125	1.65254	1.56969	1.3698	1.92554	1.2711
	ML-2	log10 (2-ΔΔCt)
		CM-444			CM-1758
	Gene	Replicate 1	Replicate 2	Replicate 3	Replicate 1	Replicate 2	Replicate 3
	MYC	-1.50236	-1.25987	-1.4003	-0.9587	-1.2369	-1.24756
	CDKN2A	0.65148	0.5026	0.545372	0.71269	0.68254	0.555618
	CDKN1A	1.2269	1.35258	1.59883	1.72697	1.68752	1.92806
Source Data for Figure 2F: cell-cycle analysis in HL-60 and ML-2 cell lines after treatment with CM-444 or CM-1758 for 48 hours.
	HL-60	Cell number (%)
		G1			S			G2/M
	Gene	Replicate 1	Replicate 2	Replicate 3	Replicate 1	Replicate 2	Replicate 3	Replicate 1	Replicate 2	Replicate 3
	Control	63.2557	68.3584	63.8804	20.2658	24.3699	22.2873	16.4785	7.27169	13.8323
	CM-444	96.9588	93.2157	91.9708	1.6987	3.2558	3.67308	1.34252	3.5285	4.35617
	CM-1758	79.3687	83.9659	81.8453	7.69852	10.2584	11.1883	12.9327	5.77573	6.96634
	ML-2	Cell number (%)
		G1			S			G2/M
	Gene	Replicate 1	Replicate 2	Replicate 3	Replicate 1	Replicate 2	Replicate 3	Replicate 1	Replicate 2	Replicate 3
	Control	79.5822	72.1112	69.3065	12.5872	16.7825	13.6302	7.8305	11.1063	17.0633
	CM-444	96.2587	93.1555	96.1184	2.99187	4.23685	3.8387	0.74943	2.60767	0.042917
	CM-1758	90.7829	86.1876	89.0309	5.26397	4.58225	4.26252	3.95316	9.23019	6.70655
Source Data for Figure 2G: q-PCR of GATA2, SPI1 (PU.1), TAL1 (SCL) and CEBPA.
	HL-60	log10 (2-ΔΔCt)
		CM-444			CM-1758
	Gene	Replicate 1	Replicate 2	Replicate 3	Replicate 1	Replicate 2	Replicate 3
	GATA2	1.01259	0.858	0.845136	0.65258	0.78259	0.779412
	SPI1	0.71269	0.68254	0.831619	0.3258	0.4025	0.510154
	TAL1	0.1258	0.2369	0.338205	0.0125	0.0025	-0.008445
	CEBPA	0.7569	0.6258	0.570915	0.90215	0.78258	0.98635
	ML-2	log10 (2-ΔΔCt)
		CM-444			CM-1758
	Gene	Replicate 1	Replicate 2	Replicate 3	Replicate 1	Replicate 2	Replicate 3
	GATA2	2.41258	2.6358	2.68887	2.01258	1.9958	2.47457
	SPI1	0.52368	0.62358	0.761856	0.483258	0.52148	0.731761
	TAL1	0.9258	1.2258	0.945342	1.4528	1.6258	1.67997
	CEBPA	0.92358	1.00237	0.87897	1.9258	1.7858	1.6714

## Sheet: Figure 3
Source Data for Figure 3A: Tumor volumes of Rag2−/−ɣc−/− mice injected subcutaneously with ML-2 cells pretreated in vitro with CM-444 or CM-1758 for 96 hours.
		Control								CM-444								CM-1758
	Time (days)	Mouse 1	Mouse 2	Mouse 3	Mouse 4	Mouse 5	Mouse 6	Mouse 7	Mouse 8	Mouse 1	Mouse 2	Mouse 3	Mouse 4	Mouse 5	Mouse 6	Mouse 7	Mouse 8	Mouse 1	Mouse 2	Mouse 3	Mouse 4	Mouse 5	Mouse 6	Mouse 7	Mouse 8
	0	0	0	0	0	0	0	0	0	0	0	0	0	0	0	0	0	0	0	0	0	0	0	0	0
	5	2.43333	0	0	0	0	0	0	2.37	0	0	0	0	0	0	0	0	0	0	0	0	0	0	0	0
	7	4.35667	0	3.52	0	3.15667	0	2.24	4.98	0	0	0	0	0	0	0	0	0	0	0	0	0	0	0	0
	9	5.42333	4.99	3.34	2.54	7.10333	3.50333	2.61	5.08333	0	0	2.10333	0	2.90667	1.96667	0	0	1.83	2.99667	3.14333	0	0	0	0	2.90667
	12	338.675	286.408	242.81	47.7398	519.252	93.8196	81.2005	300.175	0	15.5058	44.8074	14.292	43.7037	21.7346	0	0	16.9153	75.9412	211.561	0	9.05844	82.0914	8.87843	27.0425
	14	1099.92	1180.71	793.236	454.308	2316.87	1316.29	729.176	1738.01	56.0772	79.1967	185.795	76.3392	203.44	147.179	18.725	23.4078	153.626	316.908	512.533	39.4763	33.8029	280.96	104.197	181.612
	16	2856.52	3778.96	1383.94	2817.64	3223.61	3554.5	1470.46	3804.65	136.524	233.533	382.095	345.104	527.015	508.257	54.687	46.2692	325.692	736.294	1010.72	175.673	76.8746	574.138	425.416	598.506
Source Data for Figure 3B: tumor volume curve of ML-2 subcutaneous xenograft model in Rag2−/−ɣc−/− mice.
		Control								CM-444								CM-1758
	Time (days)	Mouse 1	Mouse 2	Mouse 3	Mouse 4	Mouse 5	Mouse 6	Mouse 7	Mouse 8	Mouse 1	Mouse 2	Mouse 3	Mouse 4	Mouse 5	Mouse 6	Mouse 7	Mouse 8	Mouse 1	Mouse 2	Mouse 3	Mouse 4	Mouse 5	Mouse 6	Mouse 7	Mouse 8
	0	0	0	0	0	0	0	0	0	0	0	0	0	0	0	0	0	0	0	0	0	0	0	0	0
	8	0	0	0	39.9489	35.9961	30.8763	91.0744	23.6363	50.29	0	44.4222	26.1593	17.7985	33.6927	0	34.1731	47.3386	22.9378	56.1402	38.666	38.4941	0	12.669	19.4742
	11	49.5979	112.737	74.6074	201.423	103.807	53.5374	201.717	45.1583	57.5494	54.0642	29.9608	34.453	70.3613	12.6567	13.356	62.0802	71.6377	35.2331	55.0976	24.3685	43.9734	8.639	15.4625	6.7915
	13	47.1477	112.133	17.1186	274.15	96.4438	59.4243	173.794	77.379	71.0807	75.9644	34.9942	17.4964	64.0599	59.7475	31.61	81.1976	158.593	184.271	192.133	111.517	131.043	16.1706	35.0775	32.6327
	15	66.0388	422.364	193.396	570.542	308.33	113.092	598.972	166.375	260.999	204.675	90.5639	88.4341	135.48	171.734	101.038	206.002	338.357	436.616	344.697	149.062	276.144	73.6819	103.063	52.9756
	18	532.367	1060.51	718.119	996.651	703.333	679.805	732.154	477.115	480.691	730.912	126.029	148.778	375.191	457.823	357.768	468.956	450.141	971.066	667.169	309.135	557.655	200.834	266.198	84.0917
	20	949.938	1670.55	1719.65	1601.36	1496.28	1441.82	1142.26	1172.45	765.508	824.168	527.843	397.65	611.294	688.039	576.047	641.268	750.162	778.307	425.752	619.516	424.823	364.169	387.08	367.037
Source Data for Figure 3C: CD11b expression from tumors of the subcutaneous ML-2 model measured by q-PCR.
		log10 (2-ΔΔCt)
		Control	CM-444	CM-1758
	Tumor 1	0.98	4.258	1.158
	Tumor 2	-0.1	6.115	2.588
	Tumor 3	0.35	1.258	4.58
	Tumor 4	-0.24	2.581	3.25
	Tumor 5	-0.99	3.258	2.2558
Source Data for Figure 3D: survival time data for Kaplan–Meier survival curve of Rag2−/− ɣc−/− mice engrafted with MV4-11 cells after intravenous administration.
	Time (days)	Control	CM-444	CM-1758
	18	1
	18
	18
	25			1
	32			1
	31
	32		1
	32	1
	32	1
	37	1
	37	1
	41	1
	46			1
	46			1
	46		1
	46	1
	46	1
	48
	48
	48			1
	48			1
	48		1
	48		1
	48		1
	48	1
	51		1
	53			1
	53		1
	53		1
	53	1
	53	1
	54		1
	54		1
	54		1
	57			1
	57			1
	57			1
Source Data for Figure 3E: CD11b levels in blood samples of Rag2−/−ɣc−/− mice engrafted intravenously with MV4-11 cells.
		CD11b (%)
		Control	CM-444	CM-1758
	Mouse 1	11.6	7.18	26.3
	Mouse 2	7.54	15.3	16.2
	Mouse 3	7.14	22.1	21.1
	Mouse 4	13.7	15.3	11.9
	Mouse 5	13.2	21.14	23.1
	Mouse 6	6.98	13	11
	Mouse 7	7.54	34.5	20.5
	Mouse 8		22
	Mouse 9		9.14
	Mouse 10		7.78

## Sheet: Figure 4
Source Data for Figure 4A: CD11b levels in ML-2 cell line treated with CM-444, CM-1758 or the commercial HDACi Panobinostat, Vorinostat, Entinostat, Quisinostat or Tubastatin for 48 h.
	ML-2	Cell viability (%)			CD11b (%)
		Replicate 1	Replicate 2	Replicate 3	Replicate 1	Replicate 2	Replicate 3
	Control	89.65	79.25	87.75	15.6	12.4	11.9
	CM-444	80.36	75.14	78.2	89.5	75.9	74.45
	CM-1758	89.3	72.6	87.1	64.3	61.7	64.65
	Vorinostat	86.1	82.9	82.7	25	20.7	16.1
	Panobinostat	69	63.1	66.5	36.1	27	28.85
	Quisinostat	86.7	75.1	77.3	35.4	25.9	25.4
	Tubastatin	83.1	89.7	79.2	28.3	27.1	25
	Entinostat	59.1	65.7	58.8	25.1	39.8	36.65
Source Data for Figure 4C: Total number of Acetyl-K sites quantified and the fraction of Acetyl-K sites regulated by individual HDACi.
		Quantified	Non-regulated		Regulated		Down-regulated		Up-regulated
			Number	%	Number	%	Number	%	Number	%
	CM-444	3618	2794	77.2	824	22.8	429	11.9	395	10.9
	CM-1758	3618	2882	79.7	736	20.3	395	10.9	341	9.4
	Panobinostat	3618	2979	82.3	639	17.7	322	8.9	317	8.8
	Vorinostat	3618	3109	85.9	509	14.1	232	7.7	277	6.4
Source Data for Figure 4D: Distribution of acetylated sites in the acetylated proteins.
		Number of proteins
	Acetyl-K sites per protein	CM-444	CM-1758	Panobinostat	Vorinostat
	1	421	381	354	298
	2	79	73	56	54
	3	29	31	25	16
	4	14	6	6	5
	>5	14	14	11	6
Source Data for Figure 4G: percentages and number of Acetyl-K sites regulated after HDACi in histone and non-histone proteins.
		Percentages		Number
		Non-histone proteins	Histone proteins	Non-histone proteins	Histone proteins
	CM-444	93	7	766	58
	CM-1758	92.5	7.5	681	55
	Panobinostat	91.9	8.1	587	52
	Vorinostat	92.1	7.9	469	40

## Sheet: Figure 6
Source Data for Figure 6D: CD11b levels after treating HL-60 cells daily with CM-444, CM-1758, Molibresib, JQ1 and the combination of CM-444 or CM-1758 with Molibresib or JQ1 for 48 h.
	Hl-60	Control	CM-444	CM-1758	Molibresib	CM-444+Moli	CM-1758+Moli	JQ1	CM-444+JQ1	CM-1758+JQ1
	Replicate 1	13.9	76.5	61.2	14.6	27.1	22.7	14.4	21.5	18.8
	Replicate 2	10.4	85.9	70.4	15.6	29.7	20.4	10.4	15.7	15.6
	Replicate 3	15.8	92.1	75.9	12.7	22.8	29.7	18.9	19.6	23.7
Source Data for Figure 6E: CD11b levels after treating ML-2 cells daily with CM-444, CM-1758, Molibresib, JQ1 and the combination of CM-444 or CM-1758 with Molibresib or JQ1 for 48 h.
	ML-2	Control	CM-444	CM-1758	Molibresib	CM-444+Moli	CM-1758+Moli	JQ1	CM-444+JQ1	CM-1758+JQ1
	Replicate 1	17.3	70.9	45.9	15.1	13.2	16	12.1	16.1	11.2
	Replicate 2	15.4	75.6	51.7	13.2	10.7	11.4	9.47	12.9	9.8
	Replicate 3	13.7	72.7	43.7	11.7	14.2	13.4	15.4	13.4	10.4
Source Data for Figure 6F: q-PCR of MYC, CEBPA, GATA2, TAL1 and SPI1 after treating HL-60 cells daily with CM-444, CM-1758, Molibresib, JQ1 and the combination of CM-444 or CM-1758 with Molibresib or JQ1 for 48 h.
	HL-60		log10 (2-ΔΔCt)
			CM-444	CM-1758	Molibresib	CM-444+Moli	CM-1758+Moli	JQ1	CM-444+JQ1	CM-1758+JQ1
	MYC	Replicate 1	-0.64746	-0.71819	-0.77156	-0.7781	-0.68492	-1.0533	-0.58947	-0.60993
		Replicate 2	-0.72774	-0.60034	-0.77331	-0.71392	-0.69707	-1.07176	-0.5835	-0.57542
		Replicate 3	-0.60436	-0.86153	-0.94262	-0.85919	-0.84982	-1.20295	-0.74968	-0.74365
	CEBPA	Replicate 1	1.46174	1.65728	-0.48075	-0.22594	-0.24352	-0.32479	-0.12563	-0.33494
		Replicate 2	1.7754	1.23526	-0.4519	-0.19696	-0.22776	-0.27696	0.012611	-0.31749
		Replicate 3	1.81029	2.09624	-0.53614	-0.23766	-0.27037	-0.37729	-0.03238	-0.24229
	GATA2	Replicate 1	0.876358	0.531363	-0.44008	-0.07973	0.079019	-0.41695	-0.11567	-0.11304
		Replicate 2	0.845884	0.942096	-0.5289	-0.13658	0.032226	-0.46036	-0.24068	-0.16418
		Replicate 3	0.784379	0.900054	-0.57585	-0.19608	-0.04515	-0.50628	-0.3063	-0.23467
	TAL1	Replicate 1	2.16718	1.7134	0.265126	0.420471	0.704627	0.307315	0.634644	0.533878
		Replicate 2	1.53862	1.96604	0.265126	0.420471	0.500531	0.307315	0.634644	0.533878
		Replicate 3	2.18529	2.20934	0.265126	0.420471	0.31688	0.307315	0.634644	0.533878
	SPI1	Replicate 1	0.66609	0.532224	0.227178	-1.15852	-0.73835	0.168567	-1.21172	-1.12726
		Replicate 2	0.715007	0.689974	0.189404	-1.04975	-0.73945	0.155763	-1.19424	-1.1233
		Replicate 3	0.857648	0.795879	0.200686	-1.05087	-0.76571	0.19075	-1.19316	-1.18014
Source Data for Figure 6G: q-PCR of MYC, CEBPA, GATA2, TAL1 and SPI1 after treating ML-2 cells daily with CM-444, CM-1758, Molibresib, JQ1 and the combination of CM-444 or CM-1758 with Molibresib or JQ1 for 48 h.
	ML-2		log10 (2-ΔΔCt)
			CM-444	CM-1758	Molibresib	CM-444+Moli	CM-1758+Moli	JQ1	CM-444+JQ1	CM-1758+JQ1
	MYC	Replicate 1	-0.81379	-0.66219	-0.4812	-0.98411	-0.69377	-1.0744	-1.3109	-0.85246
		Replicate 2	-0.79576	-0.52467	-0.4275	-0.96751	-0.67877	-1.04809	-1.25827	-0.8364
		Replicate 3	-0.77201	-0.82218	-0.42614	-0.91359	-0.65218	-1.0236	-1.19912	-0.79933
	CEBPA	Replicate 1	1.15037	1.83133	0.549521	0.01483	-0.09779	0.003145	0.072913	-0.06026
		Replicate 2	1.10486	1.96133	0.485854	-0.01431	-0.12781	-0.05186	0.037619	-0.06916
		Replicate 3	1.11232	2.00398	0.525185	-0.0223	-0.08429	0.00217	0.098934	-0.1099
	GATA2	Replicate 1	1.84134	1.28845	-0.0729	0.266915	0.399564	-0.79481	-0.04521	0.124616
		Replicate 2	1.85203	1.21589	-0.01865	0.297306	0.379905	-0.47335	-0.06623	0.163813
		Replicate 3	1.8708	1.31928	-0.01298	0.288283	0.398339	-0.51462	-0.14974	0.198023
	TAL1	Replicate 1	0.983159	1.39781	-1.60657	-1.57929	-1.81019	-0.95708	0.354156	-0.00905
		Replicate 2	1.43294	0.95994	-0.920752	-1.97	-0.917125	-0.870242	0.258093	-0.520752
		Replicate 3	0.766262	0.82284	-1.32538	-0.96336	-0.813595	-0.716121	0.190945	-0.32538
	SPI1	Replicate 1	0.617895	0.868507	0.189249	-1.28059	-0.92751	-0.39781	-1.69821	-1.34375
		Replicate 2	0.714956	0.58179	0.083797	-1.26144	-1.3817	-0.49365	-1.77596	-1.4067
		Replicate 3	0.70683	0.64267	0.160433	-1.2645	-0.81488	-0.32529	-1.81313	-1.31689

## Sheet: Figure S1
Uncropped blots for Supplementary Figure 1A: western blot of Acetyl-H3 and H3K27me3 levels after treatment of ML-2, MOLM-13 and MV4-11 cell lines with CM-444 or CM-1758.
Source Data for Supplementary Figure 1B: pyrosequencing of LINE-1 after treatment of ML-2, MOLM-13 and MV4-11 cell lines with CM-444 or CM-1758 for 48 hours.
	ML-2	LINE-1 methylation (%)
		CG Position 1		CG Position 2		CG Position 3		CG Position 4		CG Position 5
		Replicate 1	Replicate 2	Replicate 1	Replicate 2	Replicate 1	Replicate 2	Replicate 1	Replicate 2	Replicate 1	Replicate 2
	Control	63	65	70	76	89	85	89	89	60	68
	CM-444	65	67	73	73	77	81	86	88	56	64
	CM-1758	70	68	72	74	78	80	85	89	59	61
	Methylated control	100	100	76	74	75	79	89	93	60	64
	MOLM-13	LINE-1 methylation (%)
		CG Position 1		CG Position 2		CG Position 3		CG Position 4		CG Position 5
		Replicate 1	Replicate 2	Replicate 1	Replicate 2	Replicate 1	Replicate 2	Replicate 1	Replicate 2	Replicate 1	Replicate 2
	Control	83	85	82	76	93	97	98	100	65	67
	CM-444	100	100	83	79	100	100	100	100	74	78
	CM-1758	99	97	85	81	100	96	100	100	70	82
	Methylated control	100	100	76	74	75	79	89	93	60	64
	MV4-11	LINE-1 methylation (%)
		CG Position 1		CG Position 2		CG Position 3		CG Position 4		CG Position 5
		Replicate 1	Replicate 2	Replicate 1	Replicate 2	Replicate 1	Replicate 2	Replicate 1	Replicate 2	Replicate 1	Replicate 2
	Control	100	100	84	78	100	100	100	100	72	66
	CM-444	83	85	79	77	99	97	100	100	70	66
	CM-1758	85	85	80	74	87	87	95	97	69	65
	Methylated control	100	100	76	74	75	79	89	93	60	64
Uncropped blots for Supplementary Figure 1C: Dot blot of 5-methylcytosine after treatment of ML-2, MOLM-13 and MV4-11 cell lines with CM-444 or CM-1758.
Source Data for Supplementary Figure 1D: pyrosequencing of LINE-1 after treatment with CM-444 or CM-1758 of HL-60 and ML-2 cells for 10 days and MOLM-13 and MV4-11 cell lines for 5 days.
	HL-60	LINE-1 methylation (%)
		CG Position 1		CG Position 2		CG Position 3		CG Position 4		CG Position 5
		Replicate 1	Replicate 2	Replicate 1	Replicate 2	Replicate 1	Replicate 2	Replicate 1	Replicate 2	Replicate 1	Replicate 2
	Control	75	81	68	70	83	85	85	89	58	60
	CM-444	77	81	66	70	71	75	86	88	65	63
	CM-1758	76	78	61	65	77	85	87	93	57	55
	Decitabine	35	39	32	40	43	55	44	52	33	37
	Methylated control	87	85	64	70	74	80	85	87	66	68
	ML-2	LINE-1 methylation (%)
		CG Position 1		CG Position 2		CG Position 3		CG Position 4		CG Position 5
		Replicate 1	Replicate 2	Replicate 1	Replicate 2	Replicate 1	Replicate 2	Replicate 1	Replicate 2	Replicate 1	Replicate 2
	Control	57	53	56	52	70	64	69	63	48	44
	CM-444	61	57	48	46	66	62	64	60	46	44
	CM-1758	60	60	54	50	61	63	73	65	43	39
	Decitabine	36	34	39	33	42	42	41	39	32	28
	Methylated control	87	85	64	70	74	80	85	87	66	68
	MOLM-13	LINE-1 methylation (%)
		CG Position 1		CG Position 2		CG Position 3		CG Position 4		CG Position 5
		Replicate 1	Replicate 2	Replicate 1	Replicate 2	Replicate 1	Replicate 2	Replicate 1	Replicate 2	Replicate 1	Replicate 2
	Control	75	59	61	69	76	78	81	79	55	51
	CM-444	62	62	60	68	69	73	74	76	53	55
	CM-1758	69	59	63	69	78	80	83	87	58	54
	Decitabine	36	38	37	43	48	46	46	54	37	35
	Methylated control	87	85	64	70	74	80	85	87	66	68
	MV4-11	LINE-1 methylation (%)
		CG Position 1		CG Position 2		CG Position 3		CG Position 4		CG Position 5
		Replicate 1	Replicate 2	Replicate 1	Replicate 2	Replicate 1	Replicate 2	Replicate 1	Replicate 2	Replicate 1	Replicate 2
	Control	77	79	80	76	76	78	89	87	65	59
	CM-444	80	82	79	77	77	77	91	89	65	67
	CM-1758	79	75	77	79	82	84	92	86	66	60
	Decitabine	53	47	50	54	53	55	55	53	43	45
	Methylated control	87	85	64	70	74	80	85	87	66	68

## Sheet: Figure S2
Source Data for Supplementary Figure 2A: CD11b and annexin-V were measured by flow cytometry at 2, 4, 6, and 8 days after treating MOLM-13 and MV4-11 cell lines daily with CM-444 or CM-1758.
	MOLM-13	CD11b (%)							MV4-11	CD11b (%)
		CM-444			CM-1758					CM-444			CM-1758
	Time (days)	Replicate 1	Replicate 2	Replicate 3	Replicate 1	Replicate 2	Replicate 3		Time (days)	Replicate 1	Replicate 2	Replicate 3	Replicate 1	Replicate 2	Replicate 3
	0	6.62	4.5	6.9	6.62	4.5	6.9		0	11.1	6.62	5.25	11.1	6.62	5.25
	2	63	58.9	57.2	73	68.5	65.7		2	30.2	35.8	36.8	28.2	20.4	30.4
	4	60	65.3	63.1	83.3	80.2	78.3		4	53.4	55	51.8	44.3	46.2	46.6
	6	66.7	70.8	65.2	89.9	85.1	83.1		6	74.9	73.2	74.5	76	75.1	74.8
	8	68.9	75.7	73.6	91.9	90.1	92.4
	MOLM-13	Annexin-V (%)							MV4-11	Annexin-V (%)
		CM-444			CM-1758					CM-444			CM-1758
	Time (days)	Replicate 1	Replicate 2	Replicate 3	Replicate 1	Replicate 2	Replicate 3		Time (days)	Replicate 1	Replicate 2	Replicate 3	Replicate 1	Replicate 2	Replicate 3
	0	4.46	6.55	4.89	4.46	6.55	4.89		0	5.32	4.14	5.2	5.32	4.14	5.2
	2	24.6	15.6	17.4	11.4	10.2	9.87		2	28.1	26.8	25.7	7.65	8.98	10.24
	4	66.7	40.3	35.6	23.3	19.7	17.2		4	38.5	41.2	41.8	26.3	27.9	28.6
	6	72.2	50.7	45.3	23.9	24.2	20.6		6	79.6	81.2	80.7	19.6	21.2	20.7
	8	68.1	55.1	49.2	29.4	27.5	25.4
Source Data for Supplementary Figure 2D: ML-2 and HL-60 RNA-Seq data for the genes differentially expressed after CM-444 and CM-1758 treatments and related to myeloid.
		HL-60			ML-2
		GeneName	CM- 444 Log2FC	CM-1758 Log2FC	GeneName	CM- 444 Log2FC	CM-1758 Log2FC
	Negative regulation of myeloid differentiation	MYC	-0.201112	-2.13917	MYC	-0.48662	-2.63663
		CDK6	0.281742	0.0597193	CDK6	-0.370451	-1.439
		ZBTB46	0.23605	0.436827	ZBTB46	-0.213854	-0.0264651
	Differentiation-driving TF	CEBPB	-0.106669	0.435939	CEBPB	0.0091859	0.523392
		GATA2	-0.207611	0.0994389	GATA2	1.07777	2.60244
		SPI1	-0.556585	-0.624075	SPI1	0.175535	-1.46737
	Myeloid cell differentiation	ITGAM	0.954538	2.40405	ITGAM	1.39052	1.45671
		CBFB	-0.0298012	-0.166455	CBFB	0.407791	0.0394407
		PIR	0.908215	1.62862	PIR	1.31883	0.90987
		EP300	-0.255843	-0.177805	EP300	0.282012	0.466148
		ABI1	-0.17535	0.0330897	ABI1	0.609995	1.09668
	Gene expression by mature granulocytes	CSF3R	0.0125972	0.0607398	CSF3R	-0.222555	-1.19735
		FUT4	-0.249529	-1.40672	FUT4	-0.0970577	-1.09167
		MPO	-0.224928	-2.29741	MPO	-1.30253	-2.92461
		ELANE	-2.00704	-1.7362	ELANE	-0.892548	-2.56067
		SOX4	0.259566	0.211208	SOX4	0.26829	0.556084
		ITGB2	-0.139719	0.0782511	ITGB2	-0.139007	-0.151057
		HCLS1	-0.247583	-0.123733	HCLS1	0.033607	-0.434989
		RUNX1	-0.195377	-0.0107516	RUNX1	-0.0863551	0.0444051
		TESC	0.0558122	-0.0911355	TESC	0.430805	-0.170956
		TRIB1	0.0200805	-0.498644	TRIB1	-0.27148	-0.197235
	Regulation of monocyte differentiation	CTNNBIP1	0.74311	1.18622	CTNNBIP1	0.106381	0.153107
		JUN	0.821177	0.97736	JUN	1.10173	1.4026
		ZFP36L1	0.9631	1.33412	ZFP36L1	2.50379	4.38695
	Gene expressed by monocytes	CCR2	0.966957	0.856371	CCR2	0.340496	-0.745603
		CD44	-0.234117	-0.432553	CD44	0.246825	0.0318915
		ITGA4	-0.308975	-1.19693	ITGA4	-0.124506	-1.16416
		ITGB1	0.447389	0.962635	ITGB1	0.455089	0.991269
	Gene expressed by megakaryocyte	FLI1	-0.0483647	-0.283057	FLI1	0.278973	-0.175029
		NFE2	-0.620995	-0.38014	NFE2	0.361315	-0.138814
Source Data for Supplementary Figure 2E: q-PCR of MYC, CDKN2A (p16), and CDKN1A (p21).
	MOLM-13	log10 (2-ΔΔCt)
		CM-444			CM-1758
	Gene	Replicate 1	Replicate 2	Replicate 3	Replicate 1	Replicate 2	Replicate 3
	MYC	-0.58215	-0.57128	-0.44548	-0.993581	-0.88254	-0.849349
	CDKN2A	0.72369	0.79258	0.8396	1.0258	0.92158	0.928196
	CDKN1A	0.90258	0.7158	0.950376	0.10258	0.12369	0.112718
	MV4-11	log10 (2-ΔΔCt)
		CM-444			CM-1758
	Gene	Replicate 1	Replicate 2	Replicate 3	Replicate 1	Replicate 2	Replicate 3
	MYC	-0.59324	-0.49258	-0.51309	-0.79258	-0.65218	-0.725984
	CDKN2A	1.13698	1.0358	1.00122	0.89258	0.60258	0.74179
	CDKN1A	0.9858	0.72365	0.868858	0.62587	0.63258	0.664577
Source Data for Supplementary Figure 2F: cell-cycle analysis in MOLM-13 and MV4-11 cell lines after treatment with CM-444 or CM-1758 for 48 hours.
	MOLM-13	Cell number (%)
		G1			S			G2/M
	Gene	Replicate 1	Replicate 2	Replicate 3	Replicate 1	Replicate 2	Replicate 3	Replicate 1	Replicate 2	Replicate 3
	Control	77.2153	80.2312	79.3308	12.0236	15.1255	11.9038	10.7611	4.6433	8.76534
	CM-444	98.9126	98.3248	98.5939	1.05625	0.94552	1.11224	0.03118	0.7297	0.293878
	CM-1758	94.7925	97.3621	97.4278	2.36985	1.94875	1.8513	2.83761	0.6891	0.720915
	MV4-11	Cell number (%)
		G1			S			G2/M
	Gene	Replicate 1	Replicate 2	Replicate 3	Replicate 1	Replicate 2	Replicate 3	Replicate 1	Replicate 2	Replicate 3
	Control	75.25	71.2585	74.9494	10.4872	14.3689	12.7208	14.2627	14.3726	12.3297
	CM-444	92.3659	89.4885	89.9428	6.95248	7.22458	7.84251	0.68165	3.2869	2.21473
	CM-1758	84.9821	89.3125	85.0932	5.02257	6.01575	6.50665	9.99536	4.67171	8.40013
Source Data for Supplementary Figure 2G: q-PCR of GATA2, SPI1 (PU.1), TAL1 (SCL) and CEBPA.
	MOLM-13	log10 (2-ΔΔCt)
		CM-444			CM-1758
	Gene	Replicate 1	Replicate 2	Replicate 3	Replicate 1	Replicate 2	Replicate 3
	GATA2	0.98256	1.0258	1.04961	0.52136	0.4825	0.354081
	SPI1	0.02369	0.04258	0.128091	0.02258	0.0358	0.047889
	TAL1	1.5258	1.6258	1.82469	1.3698	1.4258	1.33577
	CEBPA	1.78925	1.635	1.62152	1.9582	2.4158	2.3698
	MV4-11	log10 (2-ΔΔCt)
		CM-444			CM-1758
	Gene	Replicate 1	Replicate 2	Replicate 3	Replicate 1	Replicate 2	Replicate 3
	GATA2	2.78269	2.52698	2.37086	2.60216	2.41258	2.16434
	SPI1	0.3258	0.3258	0.325782	0.26258	0.22517	0.159011
	TAL1	0.52698	0.492136	0.465716	0.51239	0.500025	0.590092
	CEBPA	1.69315	1.50215	1.59663	1.98215	1.7825	1.91299

## Sheet: Figure S3
Source Data for Supplementary Figure 3A: Hematological parameters in healthy Rag2−/− ɣc−/− mice treated with vehicle (80% saline, 10% Tween 20, and 10% DMSO), 10 mg/kg i.p. of CM-444 and CM-1758 i.p. daily for 3 weeks (n = 4) followed by a 7-day washout period. WBC: white blood cells; RBC: red blood cells; PLT: platelet count.
	WBC (Counts (K/O))	Control			CM-444				CM-1758
		Mouse 1	Mouse 2	Mouse 3	Mouse 1	Mouse 2	Mouse 3	Mouse 4	Mouse 1	Mouse 2	Mouse 3	Mouse 4
	Week 1	4.06	1.3	1.56	3.7	3.24	5.4	2.32	1.16	1.68	1.52	1.6
	Week 2	2.14	2.24	3.42	5.84	4.8	3.6	7.26	5.18	10.02	4.3	5.26
	Week 3	0.72	1.38	1.32	1.16	8.64	6.22	6.1	1.16	3.3	2.28	4.16
	7d Washout	1.52	1.52	0.94	5.36	7.2	1.48	3.02	2.44	1.4	1.52	3.74
	RBC (Counts (K/O))	Control			CM-444				CM-1758
		Mouse 1	Mouse 2	Mouse 3	Mouse 1	Mouse 2	Mouse 3	Mouse 4	Mouse 1	Mouse 2	Mouse 3	Mouse 4
	Week 1	10.26	9.73	10.11	10.04	9.45	9.05	9.73	10.18	9.36	9.79	10.18
	Week 2	8.28	10.12	9.48	10.43	10.72	10.28	8.62	10.01	10.07	9.97	9.38
	Week 3	9.44	9.43	9.08	8.57	10.02	10.36	10.9	9.71	9.53	7.63	9.68
	7d Washout	10.17	15.2	9.73	10.26	10.79	10.39	10.19	10.25	9.8	10.2	8.86
	PLT (Counts (K/O))	Control			CM-444				CM-1758
		Mouse 1	Mouse 2	Mouse 3	Mouse 1	Mouse 2	Mouse 3	Mouse 4	Mouse 1	Mouse 2	Mouse 3	Mouse 4
	Week 1	561	836	769	906	830	622	877	983	866	806	880
	Week 2	1569	1906	1561	1887	1805	1778	1467	1908	1496	1628	1531
	Week 3	1369	1367	1387	730	1171	1358	1362	1436	870	786	1040
	7d Washout	1583	1432	1521	1470	1489	1608	1482	1405	1572	1571	1050
	Hematocrit (Counts (%))	Control			CM-444				CM-1758
		Mouse 1	Mouse 2	Mouse 3	Mouse 1	Mouse 2	Mouse 3	Mouse 4	Mouse 1	Mouse 2	Mouse 3	Mouse 4
	Week 1	47.1	44.1	47.9	47.7	44.8	42.1	46	46.6	48.1	47	47.7
	Week 2	43.4	47.3	46.6	50.2	53.9	53.4	41.4	50.4	51.3	48.5	45.7
	Week 3	45.2	44.5	44.3	43.7	49.1	49.8	51	44.2	47.2	36.5	46.9
	7d Washout	53.2	75.2	51.1	52.1	56.9	53.3	53.1	52.8	51	54.2	45.9
	Hemoglobin (Counts (g/dl))	Control			CM-444				CM-1758
		Mouse 1	Mouse 2	Mouse 3	Mouse 1	Mouse 2	Mouse 3	Mouse 4	Mouse 1	Mouse 2	Mouse 3	Mouse 4
	Week 1	18	18	18.1	18	18.2	17.7	17.8	17.7	17.8	17.5	18
	Week 2	18.2	18	17.2	17.9	18.4	17.5	15.1	17.7	18.2	18	17.2
	Week 3	17.5	17.1	17.4	11.4	17.4	17.9	18.3	16.8	17.4	13.4	17.3
	7d Washout	17.5	16.6	18.7	17.9	18	17.7	17.4	17.4	17.7	17.6	16.1
Source Data for Supplementary Figure 3B: Hepatic parameters in healthy Rag2−/−ɣc−/− mice treated with vehicle (80% saline, 10% Tween 20, and 10% DMSO), 10 mg/kg i.p. of CM-444 and CM-1758 i.p. daily for 3 weeks (n = 4) followed by a 7-day washout period. ALB: albumin; ALP: alkaline phosphatase; AST: aspartate transaminase; ALT: alanine transaminase. * : Data excluded.
	ALT (Counts (U/L))	Control				CM-444				CM-1758
		Mouse 1	Mouse 2	Mouse 3	Mouse 4	Mouse 1	Mouse 2	Mouse 3	Mouse 4	Mouse 1	Mouse 2	Mouse 3	Mouse 4
	Week 3	27.5	19	10	5	-1	11.5	2	10.5	17	4.5	5.5	9
	Week 4	7.8	19.8	13.8	19.8	19.5	11.7	32.4	21	14.1	27	21.9	7.5
	AST (Counts (U/L))	Control				CM-444				CM-1758
		Mouse 1	Mouse 2	Mouse 3	Mouse 4	Mouse 1	Mouse 2	Mouse 3	Mouse 4	Mouse 1	Mouse 2	Mouse 3	Mouse 4
	Week 3	370,50*	76	77	56	32	193	55.5	92	148.5	43	38.5	74
	Week 4	47.4	76.2	38.1	96	128.4	47.1	73.2	160.2	46.8	244.8	155.7	62.1
	UREA (Counts (mg/dl))	Control				CM-444				CM-1758
		Mouse 1	Mouse 2	Mouse 3	Mouse 4	Mouse 1	Mouse 2	Mouse 3	Mouse 4	Mouse 1	Mouse 2	Mouse 3	Mouse 4
	Week 3	20.3	34.85	15.15	17.2	11.5	19.7	22.3	21.65	20.7	26.4	33.1	24.1
	Week 4	28.47	35.19	35.04	26.49	27.78	27.48	30.3	24.12	26.61	26.58	31.89	26.58
	HDL (Counts (mmol/l))	Control				CM-444				CM-1758
		Mouse 1	Mouse 2	Mouse 3	Mouse 4	Mouse 1	Mouse 2	Mouse 3	Mouse 4	Mouse 1	Mouse 2	Mouse 3	Mouse 4
	Week 3	2.85	2.2	1.25	2	1.85	1.85	0.7	2.75	3.2	2.05	0.6	2.55
	Week 4	2.04	2.79	2.73	2.7	2.61	2.16	2.61	2.58	2.61	2.43	2.31	2.37
	Bilirubin (Counts (mg/dl))	Control				CM-444				CM-1758
		Mouse 1	Mouse 2	Mouse 3	Mouse 4	Mouse 1	Mouse 2	Mouse 3	Mouse 4	Mouse 1	Mouse 2	Mouse 3	Mouse 4
	Week 3	0.05	0.15	0.05	0.05	0	0	0.15	0.05	0	0.05	0.05	0
	Week 4	0	0.06	0.03	0.06	0.09	0.09	0.06	0.12	0	0.06	0.12	0.03
	LCLC3 (Counts (mmol/l))	Control				CM-444				CM-1758
		Mouse 1	Mouse 2	Mouse 3	Mouse 4	Mouse 1	Mouse 2	Mouse 3	Mouse 4	Mouse 1	Mouse 2	Mouse 3	Mouse 4
	Week 3	0.3	0.25	0.2	0.2	0.15	0.25	0.1	0.25	0.2	0.1	0.1	0.2
	Week 4	0.15	0.27	0.24	0.24	0.3	0.21	0.21	0.24	0.21	0.27	0.21	0.21

## Sheet: Figure S4
Source Data for Supplementary Figure 4A: Tumor volumes of Rag2−/−ɣc−/− mice injected subcutaneously with HL-60 cells pretreated in vitro with 270 nM of CM-444 or 300 nM of CM-1758 for 96 hours.
		Control																									CM-444							CM-1758
	Time (days)	Mouse 1	Mouse 2	Mouse 3	Mouse 4	Mouse 5	Mouse 6	Mouse 7	Mouse 8	Mouse 9	Mouse 10	Mouse 11	Mouse 12	Mouse 13	Mouse 14	Mouse 15	Mouse 16	Mouse 17	Mouse 18	Mouse 19	Mouse 20	Mouse 21	Mouse 22	Mouse 23	Mouse 24	Mouse 25	Mouse 1	Mouse 2	Mouse 3	Mouse 4	Mouse 5	Mouse 6	Mouse 7	Mouse 1	Mouse 2	Mouse 3	Mouse 4	Mouse 5	Mouse 6	Mouse 7
	0	0	0	0	0	0	0	0	0	0	0	0	0	0	0	0	0	0	0	0	0	0	0	0	0	0	0	0	0	0	0	0	0	0	0	0	0	0	0	0
	6	0	0	34.628	8.07024	91.4489	0	11.4998	0	124.048	46.8473	34.9717		70.8071	124.006	23.4036	0	78.1069	106.698	107.781	0	82.2994	95.7456	46.389	61.8326	43.0928	0		15.188	103.406	17.053	0	0	14.6888	24.2273	0	0	45.3546	0	0
	8	155.101	147.62	137.477	119.595	372.247	147.672	153.042	138.796	393.121	135.376	80.8825	20.559	256.194	353.678	136.087	93.6753	207.798	416.5	472.142	311.764	165.627	393.666	134.776	239.034	230.913	74.6826	76.624	60.9783	227.696	55.1928	10.6605	0	103.082	62.3824	0	0	92.0448	53.4746	85.0123
	10	760.016	329.189	222.819	301.793	937.887	523.625	221.024	331.556	1248.57	790.626	233.018	423.031	595.976	956.755	262.19	542.471	276.154	945.957	1344.25	453.16	273.967	682.18	276.04	597.999	568.086	208.487	290.654	187.094	596.573	195.686	84.5628	14.1488	433.416	271.101	281.205	32.0688	347.688	41.4834	382.357
	13	2750.91	2704.69	2303.09	2126.77		1297.11	1464.76	1260	2723.74	2741.06	1141.33	1629.7	1873.93	2162.66	1996.96	1780.06	2072.14	2987.25	2211.49	2342.59	2023.96	2566.68	2116.28	2715.65	1973.8	1082.75	1016.65	1040.97		728.909	903.701	1085.29	1283.62	996.2	1210.81	1389.27	1272.73	1452.46	1063.15
Source Data for Supplementary Figure 4B: tumor volume curve of MV4-11 subcutaneous xenograft model in Rag2−/−ɣc−/− mice.
		Control									CM-444										CM-1758
	Time (days)	Mouse 1	Mouse 2	Mouse 3	Mouse 4	Mouse 5	Mouse 6	Mouse 7	Mouse 8	Mouse 9	Mouse 1	Mouse 2	Mouse 3	Mouse 4	Mouse 5	Mouse 6	Mouse 7	Mouse 8	Mouse 9	Mouse 10	Mouse 1	Mouse 2	Mouse 3	Mouse 4	Mouse 5	Mouse 6	Mouse 7	Mouse 8	Mouse 9	Mouse 10
	0	0	0	0	0	0	0	0	0	0	0	0	0	0	0	0	0	0	0	0	0	0	0	0	0	0	0	0	0	0
	5	0	1.93	4.45	0	2.58333	2.8	2.89667	3.51667	2.42667	0	2.94667	1.65333	2.65	0	0	1.67333	1.3	0	2.24667	2.41	1.93333	2.24667	2.50667	0	2.79667	0	2.94667	0	2.66
	7	2.16	3.45333	5.55	2.94667	2.83333	2.85667	3.85333	3.93333	3.93333	3.06667	4.31333	3.61667	3.19333	0	2.93	3.28	2.86667	0	3.73	3.94333	2.84667	3.26333	3.26667	0	2.87	3.01667	3.52	1.61333	4.27
	9	79.9399	124.278	406.007	93.5831	119.075	166.207	201.713	173.864	260.717	111.805	139.808	128.905	58.5153	61.4614	71.8536	82.1349	57.0445	0	108.84	146.917	71.6651	143.551	106.303	28.6195	85.1833	49.7152	104.914	63.9744	234.732
	12	419.587	490.12	620.77	318.204	400.109	396.897	502.74	572.817	524.428	294.457	409.686	535.985	179.87	403.211	161.575	360.839	457.558	8.3776	264.463	419.824	122.408	229.873	238.093	102.721	299.024	103.513	178.679	140.065	433.026
	14	538.329	516.669	785.639	509.87	549.736	638.99	542.544	573.193	711.177	459.841	410.79	840.745	257.398	607.597	355.301	487.51	302.43	18.6928	395.414	415.95	158.115	375.793	401.985	154.443	348.449	102.044	262.858	231.325	547.206
	16	205,6385*	723.966	756.263	717.269	795.081	675.682	745.033	717.989	768.56	402.06	565.352	412.405	474.822	736,471*	535.062	513.294	461.28	425.266	410.669	462.053	122.434	505.188	548.585	431.555	407.49	350.968	360.999	461.515	422.291
Source Data for Supplementary Figure 4C: CD11b expression from tumors of the subcutaneous MV4-11 model measured by q-PCR.
		log10 (2-ΔΔCt)
		Control	CM-444	CM-1758
	Tumor 1	1.02	1.258	0.854
	Tumor 2	0.25	2.58	1.2584
	Tumor 3	-0.58	3.158	2.36
	Tumor 4	0.14	1.258	1.145
	Tumor 5	-0.83	0.925	1.03398
Source Data for Supplementary Figure 4D: Relative H3Ac/H3 total levels after in vivo CM-444 and CM-1758 treatment in subcutaneous ML-2 mouse model.
		Vehicle	CM-444			Vehicle	CM-1758
	Tumor 1	0.602232	1.21511		Tumor 1	1.09406	1.2836
	Tumor 2	0.684999	1.18436		Tumor 2	1.05012	1.28756
	Tumor 3	1.00682	2.11178		Tumor 3	0.864601	1.71907
	Tumor 4	1.04847	1.74488		Tumor 4	0.991217	8.36358
	Tumor 5	0.687879	1.41398		Tumor 5	0.727472	1.32292
	Tumor 6	1.25683	2.58824		Tumor 6	0.986418	1.1332
Uncropped blots for Supplementary Figure 4D: western blot of Acetyl H3 after in vivo CM-444 and CM-1758 treatment in subcutaneous ML-2 mouse model.
Source Data for Supplementary Figure 4E: Relative H3Ac/H3 total levels after in vivo CM-444 and CM-1758 treatment in subcutaneous MV4-11 mouse model.
		Vehicle	CM-444			Vehicle	CM-1758
	Tumor 1	0.90387	0.985174		Tumor 1	0.815278	1.26698
	Tumor 2	0.858992	1.14318		Tumor 2	1.10211	1.23353
	Tumor 3	1.05032	1.27682		Tumor 3	0.936898	1.33207
	Tumor 4	0.816611	1.09222		Tumor 4	0.959209	1.24442
	Tumor 5	1.02119	1.16338		Tumor 5	0.911453	1.41644
	Tumor 6	1.05196	1.08958		Tumor 6	0.971904	1.48955
Uncropped blots for Supplementary Figure 4E: western blot of Acetyl H3 after in vivo CM-444 and CM-1758 treatment in subcutaneous MV4-11 mouse model.
Source Data for Supplementary Figure 4F: CD11b levels in blood samples of Rag2−/−ɣc−/− mice engrafted intravenously with MOLM-13 cells.
		CD11b (%)
		Control	CM-444	CM-1758
	Mouse 1	3.98	49.5	43.5
	Mouse 2	4.54	13.9	62.1
	Mouse 3	7.52	12.3	13.7
	Mouse 4	7.54	14	9.45
	Mouse 5	11.2	28.6	29.6
	Mouse 6	2.33	15.1	36.3
	Mouse 7	13.1	19.3	8.98
	Mouse 8		15	17.9
	Mouse 9		42.6	35.4
	Mouse 10		31.9	52.9
	Mouse 11		18	49.9
	Mouse 12		12.6
Source Data for Supplementary Figure 4G: Mean ± SEM body weight of mice of intravenous MOLM-13 AML mouse model.
		Control									CM-444										CM-1758
	Time (days)	Mouse 1	Mouse 2	Mouse 3	Mouse 4	Mouse 5	Mouse 6	Mouse 7	Mouse 8	Mouse 9	Mouse 1	Mouse 2	Mouse 3	Mouse 4	Mouse 5	Mouse 6	Mouse 7	Mouse 8	Mouse 9	Mouse 10	Mouse 1	Mouse 2	Mouse 3	Mouse 4	Mouse 5	Mouse 6	Mouse 7	Mouse 8	Mouse 9	Mouse 10
	4	23.6	24.9	22.1	23.1	25	23.3	25	24.2	23.8	22.8	24	24	25	23.7	22.6	23.6	23	22.6	25.3	25.4	23.9	24.4	22.7	23.8	21.5	23	21.9	22.7	23.9
	6	25.1	24.9	23.4	24.2	26	25.6	21.3	23.2	23.9	23.1	23.8	23.5	25	24.1	23.2	23	22.6	22	26.2	25.4	23	24.3	22	22.6	21.4	22.8	22.1	22.4	22.8
	8	24.9	25.1	23.7	24.3	26	25.2	21.5	23.7	24	22	23.1	23.6	24.1	23.2	22.9	22.7	22.6	22	25.8	24.7	22.7	23.8	22.6	21.8	21.7	22.1	21.9	22	22.8
	11	24.9	25	24.5	24.8	26	25.3	22.5	23.1	23.7	21.7	22.4	23	24.4	22.3	22.8	22.2	22.2	21.4	24.5	24.3	22.3	23.6	21.6	21.7	20.7	21	21.5	21.7	22.6
	13	25.3	25.6	24.5	24.9	25.9	25.3	22.1	23.3	24.4	22.1	23	23.1	24	22.7	22.9	22.3	22.1	21.2	24.8	24.3	22.6	23.5	21.5	22.1	21.4	21.5	21.9	21.7	22.4
Source Data for Supplementary Figure 4H: Mean ± SEM body weight of mice of intravenous MV4-11 AML mouse model.
		Control												CM-444												CM-1758
	Time (days)	Mouse 1	Mouse 2	Mouse 3	Mouse 4	Mouse 5	Mouse 6	Mouse 7	Mouse 8	Mouse 9	Mouse 10	Mouse 11	Mouse 12	Mouse 1	Mouse 2	Mouse 3	Mouse 4	Mouse 5	Mouse 6	Mouse 7	Mouse 8	Mouse 9	Mouse 10	Mouse 11	Mouse 12	Mouse 1	Mouse 2	Mouse 3	Mouse 4	Mouse 5	Mouse 6	Mouse 7	Mouse 8	Mouse 9	Mouse 10	Mouse 11	Mouse 12
	7	26.8	25.2	27.5	27.2	24	25.2	27.1	27.9	23.7	24.5	29.3	24.5	25.7	25.5	26.5	23.9	25.8	26.1	25.2	23.9	27.2	28	27.3	25	26.4	26.3	28.9	28	24.9	25	22.6	23.7	27.5	24.1	23.3	23.3
	9	26.7	24.5	26.7	27	23.7	23.9	26.4	26.7	23.3	24.1	28	23.8	26.5	24.3	24.4	22.9	24.6	25.6	23.6	23.6	24.5	26.7	25.7	23.2	25.2	25.4	29.6	26.4	23.4	23.4	20	20.9	24.4	22.7	22.9	22.6
	11	27.1	24.7	25.2	27	23.4	23.9	26.7	27	24.6	24.4	28.4	24.3	27.1	23.8	24.5	22.8	24	25.1	23.9	23.7	23.5	27	24.9	23	25.6	24.8	28.5	26.6	24.8	24.2	20.5	22.1	24.1	22.7	23.3	22.8
	14	27.9	24.7	28.3	27.7	24.6	24.2	26.8	27.3	24.4	24.8	29.2	24.6	26.4	24.1	24.5	23.4	24.4	26	24.9	24.2	24.4	27.3	26.5	24	25.9	25.3	29.4	26.4	24.8	25	21.1	22.4	24.6	23.2	22.6	23.3
	18	28.1	24.8	27.5	27.5	24.3	24.9	27.5	27.2	25.1	24.7	29	25.2	26.1	24.5	24.5	22.9	24.5	25.7	23	24.3	23.8	26.5	25.4	23	25.5	25	29.3	27.2	24.7	23.3	21.1	22.6	24.5	23.7	23.3	23.2
	20		24.4	27.2	28.4	24.4	24.6	27.2	27	25.6	22.1	29.8	26.4	26	24.2	24.3	23.2	24.5	26	25.1	24.8	24.5	27	25.7	24	25	24.9	24	26.8	24.5	23.3	20.4	22.9	24.6	23.8	22.8	23
	23		24.4	27.3	27.6	24.3	24.6	27.7	26.5	25.3	25.5	30.1	26.7	26.5	24.3	24.7	23.9	25.1	25.2	24.9	24.6	24.3	27.6	26.2	24.3	23.9	24.6	28.5	27.5	23.5	23	19.4	23.1	23.8	22.2	22.5	22.4
	25		24.7	27	28.3	25	23.6	27.9	26.9	25.2	25.1	29.4	26.5	26.4	24.4	24.5	23.9	24.8	25.1	25.1	24.8	23.7	27.9	26.1	24.2	23.7	23.8	27.9	26.9	23.2	22.7	19.6	22.8	23.7	21.9	22.2	22
	28		24.9	27.6	28.6	24.5	22.5	28.2	25.4	25.1	25.9	30.8	25.3	25.9	24.3	24.1	24.1	22	24.6	25.3	25.1	24.6	27.9	26.2	24.2	23.6	23.8	26.5	26.6	23.2	23.1	18.9	21.4	23.6	21.2	21.7
	30		24.7	26.3	28.5	24.6	20.9	27.4	26.9	25.2	26	30.8	25.1	26.4	24	24	23.8	20.4	24.3	25	24.7	24.2	27.6	25.5	24.5	23.1	23.9	25.7	26.6	22.3	22.6	18.6	21	22.6	22.1	21
	31		23	27.2	28.3	24.7	18.8	27.7	26.4	25.2	25.8	30	23.4	25.8	24.8	24.4	22.9		24.8	25.7	24.5	23.7	27.3	24.6	24.7	23.5	22.8	25.9	26.7	22.3	22.1	18.3	21.8	22.1	21.3	17.9
	35		19.2	26.6	28.9	24.1		26		25.7	27.5			26.1	23.9	23.7			24.1	25.9	24.3	24.7	26.6	26.1	25	24	22.9	26.1	26.8	22.4	23.1	19.4	22.5	22	22.1
	37		17.8	27.3	28.8	24.8		26.5		26.8	28.3			26.5	24.6	24.4			25	27.2	25	25	27.7	27	27.2	23.4	24.4	27.2	26.3	22.9	24.4	18.3	23.1	22	22.7
	42			27.8	29	24.9		24.3		25.2	30.3			25.9	24.4	22.5			24.3	27	24.3	25.2	26.9	27.3	26.6	25.8	24.7	28.1	26.1	23.8	24.5		20.5	23.3
	44			27.4	28.7	25		22.1		24.6	30.6			26.2	25.2	21.2			24.6	27.7	24.1	25.3	27.2	27.4	24.8	26	25.3	28.3	25.9	24.2	25.2			22
	46			27.7	29.1	25		20.5						25	24.9					27.1	24	26.2	25.9	27.2	24.7	24.8	25.1	28.6	28.7	24.7	25.7
	50			28.7	28	24.8									25.3				23.7		24	26.5	26.3				25	28.7	26.3	25.7
	52			29	28.9	25									25.8				21.4		24	26.6	26.3				24.8	28.8	25.3	25.4
	54			28																	24.5	25.7	27.1				25.1	28.7	26.8
	55																										23.1	25.3	26.1
	57																										23.6	24.3	25.9
Source Data for Supplementary Figure 4I: Mean ± SEM body weight of mice of subcutaneous MV4-11 AML mouse model.
		Control									CM-444										CM-1758
	Time (days)	Mouse 1	Mouse 2	Mouse 3	Mouse 4	Mouse 5	Mouse 6	Mouse 7	Mouse 8	Mouse 9	Mouse 1	Mouse 2	Mouse 3	Mouse 4	Mouse 5	Mouse 6	Mouse 7	Mouse 8	Mouse 9	Mouse 10	Mouse 1	Mouse 2	Mouse 3	Mouse 4	Mouse 5	Mouse 6	Mouse 7	Mouse 8	Mouse 9	Mouse 10
	1	22.2	22.5	21.6	18.4	23.5	21.6	19.7	22.1	20.8	21.9	20.2	23.1	24.4	23	20.9	24.3	21.3	24.4	23.6	23.6	18.5	22.2	22.3	23.2	21.8	24.2	20.2	19.5	21.3
	5	20.7	22.1	22.5	18	22.9	20	19.4	22.1	20.6	20.4	18.7	20.7	21.6	21.5	19	21.7	18.8	21.2	21	21.3	16.3	21.5	21.2	22.1	21.5	23	20	20	20.2
	7	21.2	22	21.4	18.3	23.8	20	20.6	21.2	20.8	20.3	18.1	19.6	19.6	20.5	18.3	21.6	18.4	21	20.7	20.5	16.4	21.3	21.6	20.8	23.9	19.5	19.5	19.3	19.8
	9	21.4	22.1	22.7	18	23.8	20.7	20.1	21.9	20.6	20.7	19.1	20.2	19.2	20.4	18.9	20.7	19.1	20.4	20.6	21	17.1	21.6	21.1	21.7	20.2	23.4	19.3	19.8	20.4
	12	21.7	23.1	23.2	18.8	24.6	21.8	21.2	22.9	22	22.2	19.1	21.6	20	22.4	20.6	23	20.1	22.6	22.2	21.3	18	22.5	21.9	22.2	21.8	23.6	19.9	20.4	21.5
	14	21.5	23	23.2	18.7	24.7	21.2	21.3	23	21.9	22.1	19.1	22.1	20.3	22.6	20.9	23.1	19.5	22.6	22.6	21.4	17.3	21.1	21.6	21.8	21.6	23.6	20	20.5	21
	16	22.3	22.5	23.8	19.2	24.8	21.6	21.3	24.3	22.3	21	19.6	22	21.9	20.1	21	24.8	20.6	22.3	22.3	22.2	18.1	21.8	22.2	21.5	22.3	24.4	20.3	20.9	21.7
Source Data for Supplementary Figure 4J: Mean ± SEM body weight of mice of subcutaneous ML-2 AML mouse model.
		Control								CM-444								CM-1758
	Time (days)	Mouse 1	Mouse 2	Mouse 3	Mouse 4	Mouse 5	Mouse 6	Mouse 7	Mouse 8	Mouse 1	Mouse 2	Mouse 3	Mouse 4	Mouse 5	Mouse 6	Mouse 7	Mouse 8	Mouse 1	Mouse 2	Mouse 3	Mouse 4	Mouse 5	Mouse 6	Mouse 7	Mouse 8
	4	24.3	25.6	29.9	23.1	24.4	23.8	26.8	22.2	25.5	22.7	24.1	24.4	23.6	21.4	26.1	23.7	23.8	22.2	25.1	23.3	24.6	21	23.7	24.3
	6	24	25.5	28.8	23	24.4	24.1	26.6	22	24.2	22.1	23.5	23	22.4	20.6	24.7	22.8	23	20.6	24.5	22.4	23.6	21.2	22.8	24.2
	8	24.3	25.6	28.5	22.9	24.6	23.6	26	22.7	23	21.7	22.6	22.9	21.7	19.8	23.2	21.8	22.9	20.3	23.8	22.4	22.9	21.2	22	23.5
	11	25.7	26.2	29.8	23.5	25.4	25.2	26.4	24	25	22	24	24.2	22.6	21.1	24.3	21.9	23	22.4	24.2	23.7	23.9	21.1	23.2	25.2
	13	25.5	26.4	30	24.2	25.6	25	26.8	23.9	24.5	21.9	23.2	22.6	22.9	21.2	24.7	22.3	23	21.6	24.6	24	23.4	22	23	25.4
	15	26.2	26.5	30	24.5	25.6	25	27.4	24.7	24.9	22.5	22.9	22.2	22.2	21.3	24.8	22.1	22.8	22	24.5	23.6	23.6	20.9	22.4	24.7
	18	25.7	27.4	30.8	24.9	25.9	25	27.8	24.6	24.7	23.2	23.6	22	23	21.6	24.9	23.5	22.9	21.9	23.9	24	22.8	20.8	21.6	24.1
	20	25.4	27.3	30.5	24.4	26.3	24.4	28.4	24.4	24.4	23.5	23.1	20.8	23.1	21.2	25.5	23.3	22.1	20.8	23.3	23.3	19.4	19.9	20.8	23.7

## Sheet: Figure S5
Source Data for Supplementary Figure 5A: CD11b levels in HL-60, MOLM-13 and MV4-11 cell lines treated with CM-444, CM-1758 and the commercial HDACi, Panobinostat, Vorinostat, Entinostat, Quisinostat or Tubastatin for 48 h.
	HL-60	Cell viability (%)			CD11b (%)
		Replicate 1	Replicate 2	Replicate 3	Replicate 1	Replicate 2	Replicate 3
	Control	75.2	68.4	78.1	1.95	0.6	2.4
	CM-444	78.5	72.1	82.5	71.15	75.4	68.7
	CM-1758	82.8	73.6	69.5	65.4	71.1	68.4
	Vorinostat	74.2	83.6	75	30.8	39.8	27.65
	Panobinostat	45.2	38.6	44.9	13.8	10.75	18.5
	Quisinostat	84.1	72.6	75.5	36.8	39.55	35.4
	Tubastatin	69.4	76.8	76.1	26.75	22.6	20.1
	Entinostat	38.4	38.5	40.7	32.6	37.2	30.1
	MOLM-13	Cell viability (%)			CD11b (%)
		Replicate 1	Replicate 2	Replicate 3	Replicate 1	Replicate 2	Replicate 3
	Control	70.6	77.9	78.6	33.1	30.8	33.45
	CM-444	70.2	63.7	70.7	94.2	88.9	85.7
	CM-1758	71.1	73.4	72.7	93.5	87.6	86.05
	Vorinostat	69.1	74.5	73.9	37.1	43.8	41.2
	Panobinostat	45.5	59.6	57.8	39.6	32.7	31.95
	Quisinostat	64.2	57.7	56.3	55.3	50.4	58.7
	Tubastatin	74.1	65.3	78.4	29.6	36.5	39.8
	Entinostat	47.7	56.4	56.1	76.1	83.2	84.3
	MV4-11	Cell viability (%)			CD11b (%)
		Replicate 1	Replicate 2	Replicate 3	Replicate 1	Replicate 2	Replicate 3
	Control	92.3	88.4	86.6	13.2	17.5	16.25
	CM-444	72.5	67.1	68	53.8	54.1	56.8
	CM-1758	80.4	85.9	86.75	47.1	53.2	55.4
	Vorinostat	86.1	89	91	15.2	20.7	19.45
	Panobinostat	38.3	43.2	44.2	12.9	19.4	18.7
	Quisinostat	83.6	79	74.7	16.1	10.9	10.05
	Tubastatin	89.7	84.3	92.1	9.3	10.2	12.6
	Entinostat	35.1	39.2	39.7	41	45.6	43.15
Source Data for Supplementary Figure 5B: Total number of proteins quantified and the fraction proteins regulated by individual HDACi.
		Quantified	Non-regulated		Regulated		Down-regulated		Up-regulated
			Number	%	Number	%	Number	%	Number	%
	CM-444	8342	7552	90.5	790	9.5	273	3.3	517	6.2
	CM-1758	8342	7607	91.2	735	8.8	240	2.9	495	5.9
	Panobinostat	8342	7860	94.2	482	5.8	150	1.8	332	4
	Vorinostat	8342	8115	97.3	227	2.7	66	0.8	161	1.9

[truncated: 4 more sheets: Figure S7, Figure S9, Supplementary Data 3, Table S9]
